# Supplementary material for: Identification of QTL under Brassinosteroid-Combined Cold Treatment at Seedling Stage in Rice Using Genotyping-by-Sequencing (GBS)
Source: Plants (Basel). 2022 Sep 5;11(17):2324. doi: 10.3390/plants11172324 (PMC9460439; doi:10.3390/plants11172324)
Supplement: Supplementary file 1 [file plants-11-02324-s001.zip]

Archive with 1 entries (1 files):
- plants-1878916-supplementary.pdf
